# Supplementary material for: Influenza Vaccination Uptake and Prognostic Factors among Health Professionals in Italy: Results from the Nationwide Surveillance PASSI 2015–2018
Source: Vaccines (Basel). 2023 Jul 10;11(7):1223. doi: 10.3390/vaccines11071223 (PMC10386716; doi:10.3390/vaccines11071223)
Supplement: Supplementary file 1 [file vaccines-11-01223-s001.zip]

Archive with 1 entries (1 files):
- vaccines-2425374-supplementary.pdf
